# Supplementary material for: Metformin ameliorates insulitis in STZ-induced diabetic mice
Source: PeerJ. 2017 Apr 13;5:e3155. doi: 10.7717/peerj.3155 (PMC5399881; doi:10.7717/peerj.3155)
Supplement: Data S2 [file peerj-05-3155-s003.xlsx]

## Sheet: Fig. 1A
Blood glucose(mg/dL)
	Control					STZ
No.	0	5	10	15	20	0	5	10	15	20
1	145.8	118.8	100.8	133.2	100.8	140.4	201.6	226.8	334.8	415.8
2	129.6	97.2	86.4	145.8	115.2	91.8	235.8	277.2	385.2	381.6
3	115.2	147.6	131.4	102.6	97.2	82.8	153	189	347.4	451.8
4	106.2	122.4	133.2	122.4	129.6	117	262.8	304.2	257.4	417.6
5	88.2	100.8	117	118.8	149.4	113.4	183.6	243	244.8	313.2
6	136.8	133.2	115.2	131.4	104.4	136.8	185.4	309.6	405	264.6
7	127.8	86.4	111.6	95.4	120.6	124.2	165.6	203.4	311.4	349.2
8	122.4	117	84.6	133.2	108	138.6	189	223.2	387	392.4

## Sheet: Fig. 1B
Body weight (g)
	Control					STZ
No.	0	5	10	15	20	0	5	10	15	20
1	18.2	21.2	23.2	24.4	24.4	18.6	17.6	19.3	17.1	17.95
2	19.3	22.3	22.1	23.7	26.8	19.2	20.1	18.4	17.4	17.8
3	20.1	20.1	21.1	24.5	25.8	20.5	20.2	18.7	21.2	17.1
4	20.2	21.2	21.4	22.2	23.6	20.2	19.3	21.3	20.8	16.1
5	20.4	22.3	23.5	25.7	24.7	20.1	20.3	19.8	18.6	19.9
6	18.6	20.4	22.1	24.9	26.2	18.6	22.2	19.6	18.4	19.7
7	19.2	21.1	24.4	21.5	22.8	19.3	21	20.9	17.8	21.8
8	19.3	23.3	23.1	24.8	24.6	20	21.8	20.1	18.3	17.1

## Sheet: Fig. 2A
Blood glucose(mg/dL)
	Control	STZ	STZ+Met
1	129.6	388.8	279
2	82.8	406.8	208.8
3	91.8	491.4	331.2
4	115.2	351	295.2
5	117	316.8	280.8
6	156.6	253.8	325.8
7	117	385.2	273.6
8	126	352.8	403.2

## Sheet: Fig. 2B
Body weight (g)
	Control	STZ	STZ+Met
1	25.4	18.6	20.2
2	27.1	17.7	21.5
3	24.4	20.4	18.4
4	26.7	18.6	22.1
5	26.8	16.5	23.5
6	23.2	21.8	19.5
7	28.6	20.6	18.9
8	25.8	18.5	22.4

## Sheet: Fig. 2C
Water intake(ml/day)
	day/ml	Control		STZ		STZ+Met
	1	3.1	3.2	10.9	10.8	10.3	10.5
	2	3.1	3.4	11.1	11	9.9	10.8
	3	3.3	3.5	11.5	11	10	11
	4	3.3	3.6	11.2	11.3	10.2	10.2
	5	3.5	3.2	11.8	11.8	9.8	10.4
	6	3.4	3.5	12	11.5	9.5	10.2
	7	3.6	3.5	12.4	11.3	9.4	9.5
	8	3.4	3.7	12.4	11.2	9.4	9.1
	9	3.5	3.7	12.6	11.7	9.6	8.6
	10	3.8	3.8	12.8	11.9	10.1	8.7
	11	3.8	3.7	12.8	12	10.2	8.2
	12	3.9	3.8	12.9	11.6	9.8	8.8
	13	4	4	12.9	12	9.2	8.4
	14	4	4	13	12.1	9.2	8.5

## Sheet: Fig. 2D
Food intake(g/day)
	day/g	Control		STZ		STZ+Met
	1	2.9	3.1	3.9	4.5	3.8	4.5
	2	3.1	2.9	4.1	4.6	4	4.7
	3	2.9	3.1	4.3	4.6	4.1	4.5
	4	3	3	4.3	4.8	4.3	4.2
	5	2.8	3	4.5	5.1	4.5	4
	6	2.6	3	4.5	5	4.1	4.6
	7	2.8	3	4.3	5.1	4.6	4.2
	8	3.3	3.1	4.7	5.1	4.4	4.3
	9	2.9	3.1	4.6	5.1	4.7	4
	10	2.8	3.1	4.7	5.2	4.6	4
	11	2.7	3.1	4.8	5.1	4.8	4
	12	2.7	3.1	4.8	5.2	4.3	4
	13	2.7	3.3	4.9	5.1	4.6	4.1
	14	2.8	3.2	4.8	5.2	4.6	4.1

## Sheet: Fig. 4A
Insulin fluorescence intensity / Islet area
	Control	STZ	STZ+Met
1	5.366	2.834	3.715
2	4.542	2.24	3.47
3	5.336	2.396	2.424
4	4.585	2.154	2.641
5	4.076	2.353	2.985
6	5.512	2.319	3.3

## Sheet: Fig. 4B
Pancreas insulin (μIU/ml)
	Control	STZ	STZ+Met
1	310.866	110.415	205.663
2	308.216	239.124	299.062
3	357.067	185.734	159.845
4	276.892	215.083	225.744
5	272.302	229.268	218.216
6	244.193	174.922	217.629
7	241.734	165.567	227.963
8	248.37	167.155	222.045
9	256.333	158.735	212.125
10	265.057	156.908	213.321
11	270.372	147.052	222.894
12	270.518	136.74	209.731

## Sheet: Fig. 4C
Serum insulin lever(μIU/ml)
	Control	STZ	STZ+Met
1	5.48308	3.49595	4.7655
2	7.415	2.52998	4.7655
3	5.17949	3.02676	5.95226
4	6.55944	3.71674	5.09669
5	7.5254	4.57231	5.64867
6	5.56587	2.80597	4.7655
7	6.75263	2.94397	4.6551
8	4.8483	4.18592	5.09669
9	5.20709	4.7103	5.64867
10	4.9035	3.16476	4.59991
11	5.56587	3.55114	4.35152
12	4.8483	3.27515	4.6551

## Sheet: Fig. 5B
Insulitis score
	Control	STZ	STZ+Met
	0	2	0
	0	1	0
	1	2	1
	1	1	1
	1	1	1
	0	3	1
Score\percentage
0	50	0	33.33
1	50	50	66.67
2	0	33.33	0
3	0	16.67	0

[truncated: 2 more sheets: Fig. 6A, Fig. 6B]
